# Supplementary material for: CO2 and electrical stunning differentially affect energy metabolism in pigs
Source: Sci Rep. 2025 Jul 17;15:25979. doi: 10.1038/s41598-025-10874-6 (PMC12271332; doi:10.1038/s41598-025-10874-6)
Supplement: Supplementary file 1 — Supplementary Material 1 [file 41598_2025_10874_MOESM1_ESM.xlsx]

## Sheet: Chemicals
Supplementary Table S1: Chemicals, Standard Mixture Composition, Calibration Series, and Integrated Mass Traces of Purines
This table lists all chemicals used in the study, including suppliers and purities. It also details the composition of standard mixtures and the concentration series employed for quantification. Additionally, integrated mass traces of purine metabolites are provided for reference.
Chemicals
Chemical	Purity	Supplier	Used for
Methanol	Hypergrade LC/MS	Merck	Extraction
Water	LC-MS grade	Honeywell	Extraction, LC eluent
Acetonitril	LC-MS grade	Honeywell	LC eluent
Ammonium acetate	LC-MS grade	Honeywell	LC eluent
Chloroform	p. A.	Merck	Extraction
Heptane	HPLC	VWR	Washing solution GC
Aceton	picograde	Promochem	Washing solution GC
Hexane	HPLC	Carl Roth	Dilution Alkane
Pyridine	99,8%	Sigma Aldrich	Derivatisation
N-methyl-N-(trimethylsilyl)trifluoroacetamide (MSTFA) with 1 % trimethylchlorsilane (TMCS)		Thermo Scientific	Derivatisation
O-methoxyamine hydrochloride (MAH)	GC	Sigma Aldrich	Derivatisation
n-methyl-n-(tert-butyldimethylsilyl)trifluoroacetamide (MTBSTFA) with 1% tert-butyl dimethyl chlorsilane (TBDMCS)	GC	Merck	Derivatisation
Alkanes C7-C30	Certified reference standard	Supelco	Retention Standard
2-Chlorophenyl acetic acid	At least 95% purity	Alfa Aesar	Internal Standard
5-Bromo-2,4-dihydroxybenzoic acid		Acros Organics	Internal Standard
p-Chloro-phenylalanine		Acros Organics	Internal Standard
Phenyl-β-D-glucopyranoside		Sigma-Aldrich	Internal Standard
Pinitol		Alfa Aesar	Internal Standard
Sucralose		Alfa Aesar	Internal Standard
Adonitol		Sigma Aldrich	Internal Standard
Deoxy-Ribose		Sigma Aldrich	Internal Standard
Bromooctadecane		Sigma Aldrich	Internal Standard
13C-Glucose		Sigma Aldrich	Internal Standard
Dibromophenol		Supelco	Internal Standard
Adenosine 5'-monophosphate	At least 95% purity	Merck	Standard
Adenosine-5`-diphsphate		Alfa Aesar	Standard
Adenosine-5`-triphsphate		Alfa Aesar	Standard
Adenosine		Alfa Aesar	Standard
Adenine		Alfa Aesar	Standard
Guanosine-5-monophosphate		Merck	Standard
Guanosine-5-diphosphate		Alfa Aesar	Standard
Guanosine 5'-triphosphat		Alfa Aesar	Standard
Guanosine		Alfa Aesar	Standard
Guanine		Alfa Aesar	Standard
Inosine 5`-monophosphate		Alfa Aesar	Standard
Inosine		Alfa Aesar	Standard
Hypoxanthine		Alfa Aesar	Standard
Xanthine		Merck	Standard
Citrate	At least 95% purity	Fluka	Standard
Isocitrate		Sigma Aldrich	Standard
a-Ketoglutarate		Fluka	Standard
Succinate		Sigma Aldrich	Standard
Fumarate		Fluka	Standard
Malate		Serva	Standard
Oxaloacetate		Sigma Aldrich	Standard
Pyruvate		Sigma Aldrich	Standard
Lactic acid		Alfa Aesar	Standard
cis-aconitic acid		Alfa Aesar	Standard
D-a-hydroxyglutaric acid		Cayman Chemicals	Standard
Internal standard mixture for GC x GC qMS
Internal Standard	Concentration in first extraction solution (80% Methanol)
2-Chlorophenyl acetic acid	20 µM
5-Bromo-2,4-dihydroxybenzoic acid	35 µM
p-Chloro-phenylalanine	50 µM
Phenyl-β-D-glucopyranoside	10 µM
Pinitol	10 µM
Sucralose	10 µM
Adonitol	10 µM
Deoxy-Ribose	20 µM
Bromooctadecane	50 µM
13C-Glucose	20 µM
Dibromophenol	20 µM
Concentration series purine metabolites in µM, for each dilution step 20 µl of a reference sample extract were combined with 130 ml of the purine mixture.
Level	1	2	3	4	5	6	7	8	9
Each compound in Mix	25	12.5	6.25	3.13	1.56	0.78	0.391	0.195	0.098
LC-MS Peak integration (mass accuracy set to +/- 0.005)
compound	formula	M+H+
Adenosine 5'-monophosphate	C10H14N5O7P1	348.071
Adenosine-5`-diphsphate	C10H15N5O10P2	428.037
Adenosine-5`-triphsphate	C10H16N5O13P3	508.004
Adenosine	C10H13N5O4	268.105
Adenine	C5H5N5	136.062
Guanosine-5-monophosphate	C10H14N5O8P1	364.066
Guanosine-5-diphosphate	C10H15N5O11P2	444.032
Guanosine 5'-triphosphat	C10H16N5O14P3	523.999
Guanosine	C10H13N5O5	284.1
Guanine	C5H5N5O1	152.057
Inosine 5`-monophosphate	C10H13N4O8P	349.055
Inosine	C10H12N4O5	269.089
Hypoxanthine	C5H4N4O	137.046
Xanthine	C5H4N4O2	153.041
Concentration series TCA metabolites in µM, 600 µl of each dilution step (1-7) were added to 5 mg blood matrix and further extracted according to sample extraction procedure (=conc. in first extraction solution).
Level	1	2	3	4	5	6	7
Citrate	50	25	12.5	6.25	3.13	1.56	0.78
Isocitrate	50	25	12.5	6.25	3.13	1.56	0.78
a-Ketoglutarate	50	25	12.5	6.25	3.13	1.56	0.78
Succinate	500	250	125	62.5	31.25	15.63	7.81
Fumarate	250	125	62.5	31.25	15.63	7.81	3.91
Malate	25	12.5	6.25	3.13	1.56	0.78	0.39
Oxaloacetate	50	25	12.5	6.25	3.13	1.56	0.78
Pyruvate	50	25	12.5	6.25	3.13	1.56	0.78
Lactic acid	25	12.5	6.25	3.13	1.56	0.78	0.39
cis-aconitic acid	50	25	12.5	6.25	3.13	1.56	0.78
D-a-hydroxyglutaric acid	25	12.5	6.25	3.13	1.56	0.78	0.39
