# Supplementary material for: CO2 and electrical stunning differentially affect energy metabolism in pigs
Source: Sci Rep. 2025 Jul 17;15:25979. doi: 10.1038/s41598-025-10874-6 (PMC12271332; doi:10.1038/s41598-025-10874-6)
Supplement: Supplementary file 2 — Supplementary Material 2 [file 41598_2025_10874_MOESM2_ESM.xlsx]

## Sheet: Instrumentation
Supplementary Table S2: Instrumentation, Software, and Method Parameters for Mass Spectrometric Analysis
These tables provide detailed information on the mass spectrometry instruments used, including manufacturer and model specifications, as well as the software tools and settings applied for data acquisition and processing. Key method parameters such as ionization mode, source settings, scan ranges, and resolution are listed.
Instrumentation and Software GC x GC qMS
Instruments and software	Name	Manufacturer
Gas chromatograph	GC-2010	Shimadzu Corp, Kyoto, Japan
Mass spectrometer	QP2020	Shimadzu Corp, Kyoto, Japan
Auto sampler	AOC-20s	Shimadzu Corp, Kyoto, Japan
PTV Injector	OPTIC-4	GL Sciences, Eindhoven, The Netherlands
Modulator	Zoex ZX1	ZOEX Corp., Houston, USA
GCMS instrument software	GCMS Solution 4.45	Shimadzu Corp, Kyoto, Japan
PTV software	Evolution Workstation 4.1	GL Sciences, Eindhoven, The Netherlands
GC×GC visualization software	GC Image 2.7	GC Image, LLC, Lincoln, Nebraska
Measurement parameters GC x GC qMS
GC parameters	Setting / value
Carrier gas	Helium
Liner	Deactivated borosilicate glass liner (ID 3.4 mm) with quartz wool (CS-Chromatographie)
1D column	Rxi-5Sil MS, L = 30 m plus 10 m Integra Guard column, ID = 0.25 mm; film thickness = 0.25 µm (Restek)
2D column	BPX50, L = 2.6 m, including a “separation segment” of L = 1.1 m, ID = 0.15 mm, film thickness = 0.15 µm (SGE)
Column connector	SilTite MicroUnion (SGE)
GC temperature ramp (blood)	80.0°Cà2°C/minà130°Cà2.5°C/minà230°Cà5°C/minà300°Cà10°C/minà320°C (hold 6min); total run time 87 min
GC mode	Linear velocity (35)
Injection mode	Split
Injection volume	1.0 µL
Split ratio	7
PTV temperature ramp	40°Cà10°C/sà320 °C, hold 2à280 ° min hold until end of run
Interface temperature	280 °C
Modulation parameters	Setting / value
Modulator type	Cryogenic, air-based, loop-type
Modulation period (PM)	3.6 s
Cold jet flow	8 l/min
Hot jet temperature	Programmed stepwise, at least 50 °C above oven temperature until 350°C
Hot jet duration	375 ms
MS parameters	Setting / value
Ion source temperature	200 °C
Ionization mode	EI (70 eV)
MS Mode	Scan
Scan speed	20.000 amu/s
Scan range	m/z 60-550
Event time	30 ms
Data acquisition frequency	33 s-1
Instrumentation and Software LC-ESI-qTOF
Instruments and software	Name	Manufacturer
HPLC	Dionex Ultimate 3000	Thermo Fisher Scientific, Darmstedt, Germany
Mass spectrometer	Maxis UHR-TOF-MS	Bruker Daltonik, Bremen, Germany
Instrument software	Compass Otof Control, 3.4	Bruker Daltonik, Bremen, Germany
	Hystar 3.2	Bruker Daltonik, Bremen, Germany
Data analysis	Compass Data Analysis 4.2	Bruker Daltonik, Bremen, Germany
Measurement parameters LC-ESI-qTOF
HPLC parameters	Setting / value
column	Atlantis Premier BEH Z-HILIC, 2,5 μm, 2,1 x 150 mm, Van-Guard Fit (Waters)
Column temperature	40°C
Mobile phase A	95:5 water:acetonitril (v/v), 10 mM ammonium acetate, pH 9
Mobile phase B	96:4 acetonitril:10 mM ammonium acetate in water (v/v)
LC program	100%B à 4 min to 60%B à hold for 9 min à 3 min to 100%B à 1 min to 700 µl/min at 100%B à hold for 6 min at, total run time 23 min
flow	300 µl/min
Injection volume	7.0 µL
MS parameters	Setting / value
Ionization mode	positive
desolvation gas temperature	250°C
desolvation gas flow	10 l/min
nebulizer gas	5 bar
capillary voltage	4.5 kV
MS Mode	Scan
Spectra rate	2 Hz
Scan range	m/z 80-600
