# Supplementary material for: CO2 and electrical stunning differentially affect energy metabolism in pigs
Source: Sci Rep. 2025 Jul 17;15:25979. doi: 10.1038/s41598-025-10874-6 (PMC12271332; doi:10.1038/s41598-025-10874-6)
Supplement: Supplementary file 3 — Supplementary Material 3 [file 41598_2025_10874_MOESM3_ESM.xlsx]

## Sheet: Significant signals
Supplementary Table S3: Supplementary Table S3. Summary of Significant Metabolites and Processed Data Matrix
Sheet 1: This table contains all significantly altered metabolites, including statistical parameters, retention times, characteristic ions, and database identification results.
			Test for normality	Parametric test	Non parametric test
compound class	Signal ID GCxGCqMS	Annotation	Anderson-Darling	ANOVA	Wilcoxon	% amount CO2 stunning to electrical stunning (=100%)	characteristic ions	Formula	min retention I (minutes)	min retention II (seconds)	Similarytiy index	database
amino acids and derivatives	A0008	L-Alanine	0,0010	0.0078	0.0282	177.433	116, 190	C9H23NO2Si2	9.318	0.72	96 (92)	NIST14
	A0051	Sarcosine	0,4840	0.0028	0.0043	117.945	116, 147, 218, 190	C9H23NO2Si2	10.698	0.84	86 (82)	NIST14
	A0181	L-Serine	0,1600	0.0048	0.0053	130.229	116, 132	C9H23NO3Si2	16.278	1.44	95	NIST14
	A0202	Ethanolamine	0,9920	0.0078	0.0018	119.206	174, 100, 147, 86	C11H31NOSi3	16.878	0.78	93	NIST14
	A0280	Cysteamine	0,6670	<.0001	0.0002	117.57	174, 100, 86, 146	C11H31NSSi3	20.058	0.9	87	MRI in house database
	A0330	L-Serine	0,5740	0.0079	0.0065	113.634	204, 218, 100	C12H31NO3Si3	22.218	1.08	94	MRI in house database
	A0434	L-Aspartic acid	0,2190	0.0385	0.0391	131.242	160, 130, 116	C10H23NO4Si2	25.698	1.98	91	NIST14
	A0613	Creatinine	0,2010	0.0372	0.0361	117.265	115, 143, 100, 329	C13H31N3OSi3	32.418	1.62	95	MRI in house database
	A0622	L-Cysteine	0,0020	0.0006	0.0004	73.2661	220, 218, 100	C12H31NO2SSi3	32.838	1.38	94	MRI in house database
	A0632	L-Threonic acid	0,0030	<.0001	0.0001	146.849	292, 220, 217	C16H40O5Si4	33.558	0.96	94	NIST14
	A0813	L-Glutamine	0,7640	0.0186	0.0238	119.938	156, 245, 203	C14H34N2O3Si3	43.158	1.62	95	MRI in house database
	A0820	O-Phosphorylethanolamine	0,1160	<.0001	<.0001	132.58	299, 188, 172, 174	C14H14NO4PSi4	43.518	1.32	94	MRI in house database
small organic acids	A0080	2-Hydroxy-3-methylbutyric acid	0,6120	0.0394	0.0391	122.154	145, 147, 219	C11H26O3Si2	11.778	0.84	95	MRI in house database
	A0268	Succinic acid	<,0001	<.0001	<.0001	219.558	147, 247	C10H22O4Si2	19.458	1.62	95	NIST14
	A0317	Fumaric acid	0,0610	<.0001	<.0001	152.79	245, 147, 115, 133	C10H20O4Si2	21.618	1.38	91	MRI
	A0405	Glutaric acid	0,5130	0.0191	0.0259	113.305	147, 261, 158, 233	C11H24O4Si2	24.798	1.74	92	NIST14
	A0502	Aminomalonic acid	<,0001	0.0158	0.02	69.5002	218, 320, 292	C12H29NO4Si3	28.338	1.5	91	NIST14
	A0535	Malic acid	0,0240	<.0001	0.0003	142.724	233, 189, 245	C13H30O5Si3	29.598	1.26	92	NIST14
	A0702	2-Aminoadipic acid	0,0110	0.0376	0.0424	144.881	188, 244, 129	C12H27NO4Si2	36.558	1.98	84	NIST14
sugars and derivatives	A0273	Aceton	<,0001	0.02	0.0259	512.262	175, 147, 133, 117, 203	C11H26O4Si2	19.638	1.26	88	NIST14
	A0734	Pentose 1 (unknown isomer)	0,2310	0.0208	0.0238	110.719	217, 103, 307	C18H45NO5Si4	38.538	0.9	91	MRI in house database
	A0743	Pentose 2 (unknown isomer)	0,9110	<.0001	<.0001	145.414	205, 217, 103	C18H45NO5Si4	39.198	0.9		NIST14
	A0805	2-Desoxy-pentos-3-ulose	0,0020	0.0014	0.0007	173.918	231, 142, 147	C13H30N2O4Si2	42.438	1.08	80	NIST14
	A0810	DAHP/GA3P	0,0030	<.0001	<.0001	378.639	299, 357, 147, 129	C15H41O6PSi4	42.918	1.26	90	NIST14
	A0811	Ribonic acid	<,0001	0.0001	0.0003	320.101	217, 292	C20H50O6Si5	43.038	0.84	77	NIST14
	A0814	1,5-Anhydrohexitol 1	0,0020	0.0201	0.0535	125.066	217, 147, 129, 103	C18H44O5Si4	43.218	1.02	88	NIST14
	A0873	1,5-Anhydrohexitol 2	0,2330	0.0337	0.0306	120.05	217, 191	C18H44O5Si4	46.518	1.02	96	MRI in house database
	A0899	Sugar (unknown derivative)	0,3140	0.0028	0.0059	139.058	157, 205, 247		47.898	1.02		NIST14
	A0907	Inositol (unknown isomer)	0,6000	0.0312	0.0721	130.834	318, 217, 191	C24H60O6Si6	48.378	0.6	83	MRI in house database
	A0919	Glucose	0,9020	<.0001	0.0002	116.916	319, 205, 217, 103	C22H55NO6Si5	49.218	0.84		NIST14
	A0941	Sugar (unknown derivative)	0,2410	0.0326	0.0153	81.0032	205, 147, 285		50.298	0.9		NIST14
	A0948	Sugar (unknown derivative)	0,6070	0.0001	0.0003	129.692	217, 361, 147, 103		50.898	1.2		NIST14
	A0952	Gluconic acid	0,0250	<.0001	<.0001	200.273	292, 217, 333	C24H60O7Si6	51.138	0.72	84	MRI in house database
	A0955	Sugar (unknown derivative)	0,1250	<.0001	0.0002	135.611	217, 361, 204		51.978	1.14		NIST14
	A0962	D-(+)-Talofuranose	0,0950	0.0011	0.0012	160.499	217, 319, 147, 191	C21H52O6Si5	52.458	0.9	81	NIST14
	A0982	Methyl galactoside	0,5130	<.0001	<.0001	136.198	24, 319, 217, 220	C19H46O6Si4	54.018	0.9	84	NIST14
	A1000	D-Allose, oxime	<,0001	0.001	<.0001	168.418	319, 205, 147, 157	C24H61NO6Si6	56.898	0.78	85	NIST14
	A1048	Disaccharide (unknown isomer)	0,7110	0.0061	0.0087	107.697	361, 217, 169, 103	C36H86NO11Si8	63.918	1.38	88	NIST14
	A1060	Hexose phosphate (unknown isomer)	0,0180	0.0078	0.0306	146.914	299, 315, 182	C21H53O8PSi5	65.478	1.38	80	NIST14
lipid metabolism	A0199	Octanoic acid	<,0001	0.0379	0.1511	80.7704	75, 201, 117, 129	C11H24O2Si	16.758	1.26	89	NIST14
	A0328	Nonanoic acid	0,6900	0.0365	0.0361	86.7354	117, 215, 131	C12H26O2Si	22.098	1.44	91	MRI in house database
	A0482	Decanoic acid	<,0001	0.0063	0.0105	72.0777	117, 229, 129	C13H28O2Si	27.738	1.44	87	NIST14
	A0720	Dodecanoic acid	0,2730	0.0323	0.0496	81.7575	117, 257, 132, 129	C15H32O2Si	37.698	1.38	88	NIST14
	A0991	Octadecan	0,1560	0.0409	0.0306	111.95	71, 85, 91, 97	C18H37Cl, C19H39Cl	55.698	1.68	95, 91
	A1087	1-Monopalmitin	0,9430	0.0006	0.0014	138.08	371, 129, 203, 239	C25H54O4Si2	71.298	0.9	84	NIST14
	A1092	1-Monolinolein	<,0001	0.004	0.0361	164.452	129, 103, 305, 395	C27H54O4Si2	74.418	1.02	81	NIST14
	A1093	2-Oleoylglycerol	0,7410	0.0053	0.0053	177.448	129, 103, 257, 397	C27H56O4Si2	74.478	0.96	87	NIST14
	A1099	Fatty acid amide	<,0001	0.0042	0.0039	55.1359	131, 116, 144		75.498	1.26		NIST14
nucleotide metabolism	A0294	Uracil	<,0001	<.0001	<.0001	778.426	99, 241, 255, 147	C10H20N2O2Si2	20.658	2.04	84	MRI in house database
	A0554	6-Azathymine	0,9640	0.0909	0.0458	113.214	113, 256	C10H21N3O2Si2	30.438	2.1	73	NIST14
	A0836	Hypoxanthine 1	0,0110	<.0001	<.0001	256.259	265, 280, 206	C11H20N4OSi2	44.178	3.3	91	NIST14
	A0843	Hypoxanthine 2	0,0100	<.0001	<.0001	299.293	265, 280, 206	C11H20N4OSi2	44.298	3	91	NIST14
	A1086	Inosine	<,0001	<.0001	<.0001	1781.29	230, 217, 245	C22H44N4O5Si4	70.878	1.32	91	NIST14
	A1105	2(1H)-Pyrimidinone	0,8600	0.0593	0.0218	139.591	169, 315, 230	C24H53N2O9PSi5	79.038	1.92	80	NIST14
non identified signals	A0007	unknown	0,3690	0.0051	0.0053	73.241	188, 89		9.258	1.32
	A0014	unknown	0,7510	0.0255	0.0424	103.543	75, 116, 131, 158		9.438	1.2
	A0018	unknown	0,1730	0.0333	0.0167	95.2896	147, 117, 100, 216, 131		9.558	0.6
	A0025	unknown	0,0010	0.0321	0.067	113.18	75, 199, 157		9.738	0.6
	A0026	unknown	0,0420	0.0596	0.0458	106.29	133, 146, 225, 240		9.798	0.48
	A0058	unknown	<,0001	0.0481	0.2985	96.708	186, 202, 79, 89		10.938	0.96
	A0060	unknown	<,0001	0.5793	0.0282	101.782	262, 248, 100, 174		10.998	0.54
	A0061	unknown	0,4470	0.0079	0.0079	92.5738	98, 186, 159		10.998	1.02
	A0066	unknown	0,0080	0.0036	0.0087	82.8073	79, 98, 159, 201		11.298	0.96
	A0089	unknown	0,0030	0.0135	0.0259	165.53	75		12.198	0.6
	A0123	unknown	0,0020	0.033	0.0956	85.1215	117, 203		13.398	0.96
	A0142	unknown	0,0190	0.0025	0.002	78.8447	147, 144, 233		14.418	1.32
	A0160	unknown	0,3490	0.0008	0.001	86.9515	147, 278, 160, 133		15.498	1.02
	A0189	unknown	0,2230	0.0173	0.0361	120.597	147, 190, 116, 218		16.518	1.86
	A0215	unknown	0,9300	0.0034	0.0039	109.381	155, 181, 137		17.478	1.62
	A0222	unknown	0,2570	0.0169	0.0105	91.1449	147, 273, 231, 258		17.658	0.84
	A0244	unknown	0,9070	0.0044	0.0116	105.141	140, 167, 70, 82		18.618	3.3
	A0271	unknown	<,0001	0.1595	0.0282	107.75	156, 172, 185, 285		19.518	2.22
	A0278	unknown	<,0001	0.0597	0.0424	89.8576	114, 145, 191, 247		19.878	0.96
	A0281	unknown	0,0020	0.0795	0.0071	112.845	112, 186, 131, 200		20.118	2.7
	A0288	unknown	0,6840	0.0057	0.0059	106.142	142, 267, 287		20.478	1.02
	A0295	unknown	<,0001	0.3619	0.0238	96.7013	114, 260, 143, 232		20.718	1.26
	A0314	unknown	0,6080	<.0001	<.0001	191.313	194, 209, 123, 150		21.558	2.94
	A0343	unknown	0,0020	0.0014	0.0031	251.444	147, 247		22.638	1.92
	A0353	unknown	0,3540	0.0973	0.0458	90.8489	184, 128, 75		22.998	1.14
	A0365	unknown	0,3310	0.0379	0.1023	111.745	191, 117, 147		23.478	1.08
	A0406	unknown	0,3500	0.0172	0.0183	105.807	124, 214, 140, 229		24.798	2.64
	A0427	unknown	<,0001	0.0094	0.0087	115.198	147, 333		25.518	0.72
	A0432	unknown	0,5150	0.0702	0.0424	104.122	152, 109, 136		25.638	3.24
	A0444	unknown	0,1210	0.0238	0.0218	77.4502	258, 166, 369		26.298	0.96
	A0462	unknown	<,0001	0.0011	0.0002	144.529	171, 365		27.138	0.72
	A0463	unknown	0,5790	0.01	0.0167	106.798	82, 318, 346		27.198	0.96
	A0494	unknown	0,1360	0.0187	0.0282	116.594	147, 319, 347		28.098	1.02
	A0495	unknown	0,1830	<.0001	<.0001	117.016	71		28.098	2.16
	A0528	unknown	0,2870	0.0579	0.0424	104.367	172, 187, 214, 140		29.178	2.58
	A0529	unknown	0,1290	0.0289	0.0622	102.428	172, 187, 214, 140		29.298	3.42
	A0536	unknown	0,1560	0.054	0.0183	112.073	79, 84		29.658	0.66
	A0550	unknown	0,7560	0.0069	0.0079	103.343	159, 155, 97		30.378	1.32
	A0556	unknown	0,0680	0.0685	0.0391	119.188	366, 110, 167		30.498	0.96
	A0586	unknown	<,0001	0.0723	0.0333	114.805	170, 156, 198		31.698	0.84
	A0587	unknown	0,6930	0.0104	0.0087	126.432	84, 174		31.698	1.98
	A0597	unknown	0,0330	0.0108	0.0153	108.735	144, 276		32.058	0.9
	A0614	unknown	<,0001	0.0303	0.0956	111.126	154, 250, 367		32.538	1.14
	A0643	unknown	0,6500	0.0003	0.0007	166.789	68		34.038	3.12
	A0658	unknown	0,2980	0.0013	0.0023	131.236	188, 100		34.758	1.5
	A0722	unknown	0,6400	0.0068	0.0183	104.684	411, 391, 130		37.938	0.9
	A0736	unknown	0,8050	0.04	0.0721	110.283	279, 294		38.718	2.1
	A0740	unknown	0,7970	0.0142	0.0096	111.317	144, 191		39.078	1.32
	A0747	unknown	0,4660	0.0163	0.0238	123.257	156, 173, 116, 229		39.738	2.52
	A0777	unknown	0,9550	0.0005	0.0007	121.771	146, 154, 130		40.818	3
	A0782	unknown	0,0780	0.0204	0.0282	134.95	272, 301, 198		41.058	2.76
	A0790	unknown	0,0840	0.0016	0.0014	140.288	147, 228, 130		41.538	1.08
	A0791	unknown	0,0720	0.0154	0.0259	76.4159	227, 203, 156,		41.598	0.9
	A0816	unknown	0,9560	0.0014	0.0031	106.869	155, 99, 285		43.338	2.58
	A0825	unknown	0,0010	<.0001	<.0001	178.707	312, 237, 194, 209		43.638	2.34
	A0840	unknown	0,0350	0.0367	0.0361	113.191	231, 199		44.238	1.2
	A0894	unknown	0,5220	0.0016	0.0025	139.734	188, 428		47.658	1.14
	A0929	unknown	0,0800	0.0021	0.0025	116.09	84, 270		49.698	0.78
	A0949	unknown	0,0140	<.0001	<.0001	456.054	71, 72		51.018	1.62
	A0953	unknown	0,0970	0.012	0.0116	82.5016	174, 373		51.438	2.16
	A1030	unknown	0,1900	0.0392	0.0127	135.947	102		61.158	1.2
	A1038	unknown	0,6840	0.0056	0.0039	145.139	315, 125		62.658	0
	A1090	unknown	0,8250	0.0143	0.0282	107.072	129, 207, 308		73.518	0.78

## Sheet: preprocessed data
Supplementary Table S3: Supplementary Table S3. Summary of Significant Metabolites and Processed Data Matrix
Sheet 2: This sheet presents the processed metabolomics data matrix after alignment, drift correction, and imputation, used for statistical analysis and visualization.
Measurement order	sample nr.	Filename	Treatment	A0001	A0004	A0006	A0007	A0008	A0010	A0011	A0012	A0014	A0015	A0018	A0019_H1	A0019_H2	A0020	A0021	A0022	A0024	A0025	A0026	A0028	A0032	A0034	A0038	A0039	A0044	A0046	A0048	A0049	A0050	A0051	A0054	A0055	A0056	A0057	A0058	A0060	A0061	A0062	A0064	A0066	A0070_H1	A0070_H2	A0071	A0072	A0075	A0077_H1
S061	18	S061_18_CO1_CO2_NA_NA_1_5	CO2	1980131	1203919	1124817	147666	7202008	3583003	49038539	7611127	7039105	2363367	11298319	1197166	684716	2149023	960209	470078	346649	1249304	71209236	513595	561230	7233330	5893916	6349281	4747959	9050246	441932	680368	931292	359094	1160473	1473272	209312895	11834753	2780452	9688585	25443057	750319	2230025	1309108	1924924	3490015	30355	10624129	35544	521732
S051	19	S051_19_CO2_CO2_NA_NA_1_4	CO2	2632146	1510690	1010520	39523	10979217	3463435	51918147	4768056	6666907	46631	11208231	4442429	723627	1196193	502698	401801	318544	1180945	65778086	1940475	2006086	6689673	5423056	6160617	2720016	7864450	520113	600502	798003	533371	1094361	2403117	215724302	12230218	2657105	7830889	25371916	1585525	2075273	1343244	1143442	4134715	2029385	5602447	823366	468218
S018	20	S018_20_CO3_CO2_NA_NA_1_2	CO2	2495492	2003043	958315	217542	6854588	3673198	45988668	6884390	6400957	2001189	11787812	4205975	579218	1385963	710890	411755	291622	1095057	65231357	1607423	1247254	6819664	7646823	6261006	3839760	6547104	1793954	596031	758174	433845	1041318	2118940	225764751	12668304	2748184	8297562	25626861	812062	1977909	1176906	1164190	2886514	2030642	6300716	932751	514969
S047	21	S047_21_CO4_CO2_NA_NA_1_4	CO2	2411785	6472173	1113692	33783	16641327	3786598	45234255	2599982	6636727	35692	10920856	6395468	845265	1464380	622077	326429	306444	1700512	65197899	711515	1035734	6803324	8770832	6438080	2856298	6865702	2278963	616025	827136	424594	1230364	4412557	237403288	11994910	2447907	8200520	27123989	2210890	2152822	1487363	726203	4229006	2348190	8881769	707376	478711
S005	22	S005_22_CO5_CO2_NA_NA_1_1	CO2	3105319	1395406	990525	192481	12052915	3883689	41446342	3137028	6576039	1554059	10990490	3906987	742526	1377282	558964	321213	294098	1461517	70058616	610608	630646	6709622	4790786	5921565	3233936	5669353	1349308	565112	749096	335582	1080959	28831	202075574	12318602	2464403	8215063	23926861	1117848	1827936	1316352	809720	4177801	1815633	6201070	672267	505085
S010	23	S010_23_CO6_CO2_NA_NA_1_1	CO2	2466598	2387303	1095023	171530	10529419	3519482	51362806	5551277	6733759	2083636	11604891	3896447	1082255	1807755	614530	415628	315422	1192119	62262634	1831868	2494371	6694614	8287164	5929786	4103625	6543488	1526493	570138	753408	557299	1075163	31408	229919559	12327316	2796105	8199345	25810495	1369622	1929780	1264819	850710	4249646	2085286	8293039	36864	528391
S049	24	S049_24_CO7_CO2_NA_NA_1_4	CO2	2382297	1903638	1135069	463209	17872237	3748440	56766406	4275538	7135006	1833369	11267864	2094825	142684	2000696	587087	372808	327833	1589608	69544155	879658	1781756	7041129	24844372	6396501	1955430	8728191	1116299	624168	820717	451538	1168309	3306007	220855575	11831011	2604991	7903949	25342343	2232844	2108600	1403043	754400	3321854	2130942	11468184	27187	505513
S009	25	S009_25_CO8_CO2_NA_NA_1_1	CO2	3316425	1975699	1056366	284106	11754549	2093472	52940606	5545458	6842776	1794933	11482630	3760920	693822	2392327	559566	400333	47232	1127742	60068690	1094450	2260018	6734297	13084715	6037581	4182683	6529379	1499148	576020	721933	432081	1156115	50216	221165512	11937443	2790585	8552924	26673494	1357793	2006646	1202308	1289086	4064356	2190017	7929981	29009	528797
S066	26	S066_26_CO9_CO2_NA_NA_1_5	CO2	2332147	1517554	1036556	326505	10786741	3721413	41316343	3955518	7105289	32540	11232973	3543186	330441	1929405	717809	406816	26083	1820844	70951895	1797960	1947429	7462529	12320217	6624300	3435567	8808183	1828261	620300	694015	424672	1221299	27329	215944562	11215541	2657224	8452787	25096276	1442819	1020065	1252800	1536462	2763510	44981	8532083	36274	488634
S008	27	S008_27_CO10_CO2_NA_NA_1_1	CO2	2247291	1767915	1129835	274245	9906842	3673884	38388601	3498365	6832850	1691647	11636623	3534549	573263	1638111	551298	367493	40211	1475560	64408012	1434868	1917445	7114500	9240449	6161065	3938320	6180204	1441539	631475	750417	454045	1101191	31431	218637112	12830310	2751924	8312534	27241583	1275325	1940169	1160807	865521	4935317	2139292	7667070	688012	505047
S064	28	S064_28_CO11_CO2_NA_NA_1_5	CO2	2363540	1892398	1035687	327059	12676264	3680105	51458448	5489376	7113639	34036	9381499	3676115	351024	2574426	801339	435864	285009	1814857	72458597	1293270	2765000	7188353	14481781	6333787	4029908	7893845	1431527	626010	745406	478356	1139126	48510	218025756	9799358	2830557	8717947	23534224	1296013	2064754	1319828	1243426	3693390	44230	12388587	34431	481108
S045	29	S045_29_CO12_CO2_NA_NA_1_4	CO2	2981168	2707168	919704	308746	31953	2683377	34825362	2781997	7065663	1747391	10504745	4941429	272438	1765386	593456	368457	297199	1661263	78007091	2664541	330108	6846346	18870358	6364402	4253028	6993548	2445232	639504	744981	395201	1196476	2391690	246226302	12139680	2844104	7882685	23452827	1758996	2377675	1163114	914368	3599442	1898868	9416160	677951	527693
S024	30	S024_30_CO13_CO2_NA_NA_1_2	CO2	2298446	1416346	1004529	209897	9348979	3464979	46441363	4924649	6592332	1879665	11040961	3294058	643677	1523667	568248	402838	308194	1304274	66135346	1628005	2595266	6878544	10275660	6232712	2952609	7347534	1289142	611462	706095	425318	1159471	2319434	226448132	11598932	2827641	7890987	26434447	2023317	1245921	1412661	1013418	3363561	35459	8349909	44033	486240
S059	31	S059_31_CO14_CO2_NA_NA_1_5	CO2	2457591	2180012	922055	251864	8481707	3730924	44965531	5229028	7165526	2085709	9739753	3961753	338447	1659166	751294	350309	291097	1428977	87102931	706761	190042	6923171	12500556	6508466	3405021	7626452	1824751	588155	835312	370307	1087801	2014358	227768113	10759884	2764089	9051908	20113182	1288694	2060346	1076367	1367562	2627209	39760	9684047	38441	512495
S004	32	S004_32_CO15_CO2_NA_NA_1_1	CO2	2972163	1419650	986511	239691	9579648	3668223	47216137	4319331	6216520	1770019	10860242	3234125	42208	1966409	530610	350269	280107	1082134	64597379	661546	1102603	6364845	13535208	5919593	3191729	5415767	1392558	571840	638494	395629	1182794	3584904	185732295	10219427	2271802	7741983	27570332	1156800	1850707	1371845	1231186	3687283	2251311	8369763	29120	481847
S019	33	S019_33_CO16_CO2_NA_NA_1_2	CO2	2413090	905892	979848	261068	13311262	3651814	51999720	5517974	6643795	2099465	11941442	2646201	119393	1791390	657241	401290	304943	1383278	69221649	486335	975508	6835789	11657525	6408247	2284418	6171626	1065339	559933	754768	366057	1156788	2891564	217368144	13056867	2526086	7895871	24648101	770365	2036470	1244358	1133234	3059793	1929778	7072872	34740	487391
S006	34	S006_34_CO17_CO2_NA_NA_1_1	CO2	1398367	1405520	1268878	497017	16652913	3774026	47887776	3373931	6608407	1695990	12352752	4162758	495595	2171429	549213	349528	33310	1585988	65703630	972851	630842	6849699	14200073	6021714	3464237	6815234	1278958	586816	647429	417603	1140760	35173	196802138	14009761	2490019	8027929	28918135	1273005	1945619	1511380	1207306	3987209	2214632	7425170	662008	510035
S044	35	S044_35_CO18_CO2_NA_NA_1_4	CO2	3498256	2160005	873799	264182	7141926	3043400	45656649	8204878	6853647	1864261	10810215	2605330	280003	2598479	546592	29187	309816	1149641	79898288	1756064	550324	6711829	12085370	6167300	2064889	7386895	1473762	605509	726976	370286	930999	1285385	231280887	9975365	44556	7710818	21821178	1894222	1668528	1011575	869524	2335055	1544177	9798701	43398	492342
S038	1	S038_1_E1_E_NA_NA_1_3	electric	3067944	920335	1278628	578042	43830	3647071	43591572	3324715	6503899	1856821	11924664	2667641	355053	2409370	459095	30530	300392	1547029	66803049	373105	1124345	6879878	15482219	6086350	3848107	6535405	1054027	605901	649280	419098	790789	48896	261053024	13655747	30456	7358798	27014690	1193733	1340918	1442659	1098282	3883298	2259147	6976791	686387	486162
S023	2	S023_2_E2_E_NA_NA_1_2	electric	2261963	1364065	1060029	240057	43416	2224469	40677590	5144646	6288399	2003888	12108724	3352341	365548	1806970	660954	422967	292027	1030381	59515915	1226012	1763387	6828636	10319341	6174957	3480383	6164331	1336920	628167	677660	317439	1154895	1836959	219966395	12671828	2669207	7700835	27058555	1290653	2001620	1353820	994110	3768395	2127697	5504476	833525	484617
S050	3	S050_3_E3_E_NA_NA_1_4	electric	765818	2573385	1142727	370866	34342	2472990	41684146	4171486	6890280	32426	11437427	4080521	404877	2669710	575254	37719	318542	1188096	63268405	824913	1929736	6850095	12366402	6235807	3964344	6751724	1556469	615036	717026	356625	1141295	27303	245538299	12812771	2986483	8140005	26758642	845410	2124960	1462927	1244831	4300948	2031924	6828813	856097	459239
S065	4	S065_4_E4_E_NA_NA_1_5	electric	2550093	1704808	1149083	310682	6729291	3661569	38048244	4709998	6871512	32270	11273399	4205945	752522	1804288	905097	423995	318927	1243810	60734316	2190085	2344368	7278617	8285623	6396257	3817058	7044571	1348020	675463	851083	290887	1194241	42720	218454967	10588605	2713810	9396796	30713020	1640991	2140505	2014850	1748449	3366643	2155803	9340441	33162	507525
S017	5	S017_5_E5_E_NA_NA_1_2	electric	2399104	1691365	1070360	192106	28701	2030977	38871237	4694369	6278156	1838318	12322219	3881855	656545	1420395	659315	385819	320073	1165759	62913512	791628	1280527	6686417	3737516	6097027	3751403	5799825	1298975	540133	652384	363835	1083857	44554	235069858	12669991	2773336	7683235	29094241	1407295	1955026	1715221	1148507	3646704	2320233	5642226	894978	497700
S021	6	S021_6_E6_E_NA_NA_1_2	electric	1409984	1513613	1173004	665245	11280249	3769428	40183701	3851525	6218999	1945971	12182575	2606419	163200	2183405	681853	432936	312621	1569671	58467242	486553	2375485	7098859	16250672	6516267	3147481	6091206	1195354	612451	649493	408800	1180696	38696	226441026	13307257	2593477	7853094	29143919	1222334	1979712	2086068	1186426	2749519	2386102	6680171	718911	467638
S046	7	S046_7_E7_E_NA_NA_1_4	electric	2618102	3610495	957079	422491	12620209	3853012	47801200	4133774	6811327	1762472	11298058	4489445	835946	2755456	637198	314964	296148	1258066	68747910	1067177	706021	6768438	10207715	6082223	2662510	6937698	1322317	655014	764907	272305	1143567	1638173	244607297	12663813	29331	7434957	26329597	1852446	2156396	1936010	1087820	3639951	2135227	9142853	38393	468522
S063	8	S063_8_E8_E_NA_NA_1_5	electric	1459229	1762552	1197283	423596	12514108	3734150	63961813	9011936	7205282	2367044	12000175	2778226	325474	3387564	926254	496059	355059	1599001	65898108	4110189	2959726	7393321	13325637	6867669	5741487	7547245	932238	614585	1015770	446327	1182298	49370	221292532	12988082	2932607	10017476	28593700	3684098	1279774	1508509	2088948	3528120	40428	9774857	48784	536217
S037	9	S037_9_E9_E_NA_NA_1_3	electric	2510122	718805	1135684	331849	31021	2484952	41617974	4523698	6105374	1750702	12224485	1053374	232374	2447350	447276	397332	309004	1133844	59082986	952593	1917861	6716486	13279890	6039525	2859250	6550925	542346	599222	621049	305886	861064	1289128	275227113	9240161	34444	7163531	28085028	1751292	1367728	1299759	1284739	2392518	2223279	7622737	26573	442952
S031	10	S031_10_E10_E_NA_NA_1_3	electric	2430899	1640386	968692	475472	13193257	2809946	54214423	5494489	6847559	2004523	10947648	3672695	577041	2591369	506507	350578	293670	1304605	79065544	1186534	396330	6570171	17602631	6081115	3200733	6518495	1369847	573920	694202	412222	1025839	3272162	263468598	8039203	48899	7554935	23149033	1209801	1981553	1150759	757478	3572449	1760219	9248963	852999	471668
S022	11	S022_11_E11_E_NA_NA_1_2	electric	2322117	1434784	1043106	392186	9975195	3487937	46669484	4962529	6397323	1922667	12112159	3483509	352224	2110376	557285	406483	39920	1257923	60300673	1086940	1862383	6879906	10529054	6471896	2812411	5360899	1400047	557017	660671	341853	1187160	45918	232398846	12795024	2656525	7717569	28131763	1279769	1976508	2090661	1027014	2794010	2286676	7199823	767092	472314
S060	12	S060_12_E12_E_NA_NA_1_5	electric	2630705	203121	1030489	569870	7703727	3528244	47589299	6714721	6760831	2094394	10351284	741023	204297	2830667	980934	377769	324808	1139953	70729663	1707507	544757	7189316	9077070	6334412	1878655	7088894	420439	676554	1026369	329257	1144488	46535	225960678	10647490	2923897	10187828	25234014	1258816	2087904	1139159	1208748	2443399	33157	11100013	43418	537640
S032	13	S032_13_E13_E_NA_NA_1_3	electric	2313653	586816	1151359	188376	30902	3857269	56679478	7105943	6460654	1811862	12272015	2070441	437810	1122352	430200	364934	276382	1120821	70766326	1053536	533936	7040376	9532942	6137692	3055762	6486729	1119790	617711	548163	415157	1085459	3089436	257560583	12518344	36488	7201409	27099254	1206599	1921892	1587957	1147854	3413760	2124267	6919333	847320	942351
S016	14	S016_14_E14_E_NA_NA_1_2	electric	2381956	1546063	991054	293832	34517	1998559	37361174	4274605	6096034	1776317	11501909	3600097	269725	1557116	650352	428689	307803	1186894	63892008	1092640	1034158	6533725	10701942	5930083	3195171	5882351	1136103	556018	631650	261135	1065771	30089	238117156	12440868	2739686	7735538	27131067	1366848	1941000	1546768	1197640	3203630	2083501	5485919	863351	485269
S058	15	S058_15_E15_E_NA_NA_1_5	electric	2626034	1782546	963059	348228	6637872	3519918	49105809	7369243	6722139	2005675	9843277	4406173	1358309	1875386	793125	368799	293566	987479	72592410	885213	425606	6508857	12387758	6024778	2475287	7011884	1795927	597243	941366	317366	1079274	41314	231973746	10491610	2639948	9211076	22489454	1223325	2028998	980311	926079	2470228	47370	9643394	33140	481506
S035	16	S035_16_E16_E_NA_NA_1_3	electric	2409417	1501585	1069612	352726	11854120	3511939	53141310	6014456	6475751	1804290	11917219	3314193	392224	2306315	526752	390510	284411	1244737	62255553	1050915	2852293	6930460	10259250	6126501	2759168	8897643	1216398	562804	670792	405975	1153305	2182608	258764868	8420668	44170	7670834	28316058	1213620	1982294	1462400	1244441	3369204	2303411	8315499	34881	476252
S052	17	S052_17_E17_E_NA_NA_1_4	electric	4153809	1627746	1165290	280813	9339438	3539888	44754380	4461101	6554594	1865231	12570648	3977309	599266	1936691	433535	458637	315434	1136922	63735823	1250111	2412642	7142300	13283289	6218579	3296147	6223072	1305183	643247	720050	441450	743942	4793060	222227826	13479035	2649248	7835851	28984436	555318	2133808	1486212	811284	3764786	2391972	6050577	883120	486429
S001	QC001a	S001_QC001a_QC_NA_NA_NA_1_1	QC	2355438	1396665	1198020	270885	12987106	2802492	55903355	6224416	6442141	1952360	12619977	3740109	404307	1447798	617325	444054	292802	1187228	51521663	1939813	4293985	7013749	7945303	6098901	3627573	6467342	1243174	615640	679498	478334	1108114	1861348	213417001	13888621	2765626	8075763	29457288	1375259	2066523	1493996	1012592	3587534	2392836	5505414	944356	496334
S002	QC001b	S002_QC001b_QC_NA_NA_NA_1_1	QC	2390774	1503989	1118772	313513	12785488	4283128	52951865	5045640	6577981	1827174	11687583	2968707	878328	1907622	701293	400806	291673	1362190	67871497	976981	2320269	6922411	6971609	6249261	3309277	8031988	1350144	596106	708848	441776	1125988	1919330	202150365	11374467	2575232	8215123	27233118	1248895	1956421	1408474	1407862	3088502	2185452	7968794	835260	472452
S007	QC002a	S007_QC002a_QC_NA_NA_NA_1_1	QC	2373106	1450327	1158396	292199	12886297	3542810	54427610	5635028	6510061	1889767	12153780	3354408	641318	1677710	659309	422430	30953	1274709	59696580	1458397	3307127	6968080	7458456	6174081	3468425	7249665	1296659	605873	694173	460055	1117051	2257500	207783683	12631544	2670429	8145443	28345203	1312077	2011472	1451235	1210227	3338018	2289144	6737104	792479	484393
S011	QC003a	S011_QC003a_QC_NA_NA_NA_1_1	QC	2373106	1450327	1158396	292199	12886297	3542810	54427610	5635028	6510061	1889767	12153780	3354408	641318	1677710	659309	422430	304312	1274709	59696580	1458397	3307127	6968080	7458456	6174081	3468425	7249665	1296659	605873	694173	460055	1117051	34076	207783683	12631544	2670429	8145443	28345203	1312077	2011472	1451235	1210227	3338018	2289144	6737104	29127	484393
S012	QC003b	S012_QC003b_QC_NA_NA_NA_1_1	QC	2373106	1450327	1158396	292199	12886297	3542810	54427610	5635028	6510061	1889767	12153780	3354408	641318	1677710	659309	422430	296263	1274709	59696580	1458397	3307127	6968080	7458456	6174081	3468425	7249665	1296659	605873	694173	460055	1117051	1986421	207783683	12631544	2670429	8145443	28345203	1312077	2011472	1451235	1210227	3338018	2289144	6737104	765759	484393
S013	QC004a	S013_QC004a_QC_NA_NA_NA_1_2	QC	2383242	1395278	1123029	254101	11146714	3465082	53059871	6242875	6310975	1862716	12021340	3266531	786035	1613346	572626	421685	294360	1138533	53362916	1363322	3832412	6823227	7445069	5965689	3351222	6952517	1428965	595009	645553	440411	1108881	1844983	204514707	12559045	2682653	7897998	28535093	1558139	1970052	1429608	1178276	3006486	2296833	6190568	961621	473383
S014	QC004b	S014_QC004b_QC_NA_NA_NA_1_2	QC	2362970	1505376	1193763	330297	14625880	3620538	55795349	5027181	6709147	1916818	12286220	3442285	496600	1742074	745992	423175	298165	1410885	66030244	1553472	2781842	7112933	7471843	6382473	3585628	7546813	1164353	616737	742793	479699	1125221	49408	211052659	12704043	2658205	8392888	28155313	1066015	2052892	1472862	1242178	3669550	2281455	7283640	924041	495403
S020	QC005a	S020_QC005a_QC_NA_NA_NA_1_2	QC	2373106	1450327	1158396	292199	12886297	3542810	54427610	5635028	6510061	1889767	12153780	3354408	641318	1677710	659309	422430	296262	1274709	59696580	1458397	3307127	6968080	7458456	6174081	3468425	7249665	1296659	605873	694173	460055	1117051	2222247	207783683	12631544	2670429	8145443	28345203	1312077	2011472	1451235	1210227	3338018	2289144	6737104	28450	484393
S025	QC006a	S025_QC006a_QC_NA_NA_NA_1_2	QC	2315470	1391888	1152028	285219	13757642	3503344	53619542	4833743	6496329	1799096	12203892	3251238	632928	1707580	655081	429903	298314	1235125	59045588	1655627	3276723	7028800	7100285	6164222	3646444	7602144	1259907	622554	659653	445186	1084980	2088861	203015582	12616504	2603559	8003975	28835870	1302577	1989132	1439533	1439211	2575546	2333605	6794048	777798	487895
S026	QC006b	S026_QC006b_QC_NA_NA_NA_1_2	QC	2430742	1508766	1164764	299179	12014952	3582276	55235678	6436313	6523793	1980438	12103668	3457578	649707	1647840	663537	414957	294211	1314293	60347572	1261167	3337531	6907360	7816627	6183940	3290406	6897186	1333411	589192	728693	474924	1149122	34592	212551784	12646584	2737299	8286911	27854536	1321577	2033812	1462937	981243	4100490	2244683	6680160	857605	480891
S027	QC007a	S027_QC007a_QC_NA_NA_NA_1_3	QC	2378898	1317041	1128206	242729	10119178	4400785	55036846	7333779	6588999	1922026	12415850	2900369	854647	2012921	572755	418444	292537	1082544	55199658	1208650	4021037	7088006	7003740	6168863	2938959	7676154	1247528	628734	686796	478061	1179955	1778667	205433047	13511632	2905843	8143021	28643724	1160469	1947338	1398394	1054890	3249597	2311283	6168045	1044358	489779
S028	QC007b	S028_QC007b_QC_NA_NA_NA_1_3	QC	2367314	1583613	1188586	341669	15653416	2684835	53818374	3936277	6431123	1857508	11891710	3808447	427988	1342499	745863	426416	277355	1466874	64193502	1708144	2593217	6848154	7913172	6179299	3997891	6823176	1345790	583012	701550	442049	1054147	2246785	210134319	11751456	2435015	8147865	28046682	1463685	2075606	1504076	1365564	3426439	2267005	7306163	875027	479007
S034	QC008a	S034_QC008a_QC_NA_NA_NA_1_3	QC	2373106	1450327	1158396	292199	12886297	3542810	54427610	5635028	6510061	1889767	12153780	3354408	641318	1677710	659309	422430	31896	1274709	59696580	1458397	3307127	6968080	7458456	6174081	3468425	7249665	1296659	605873	694173	460055	1117051	2012726	207783683	12631544	2670429	8145443	28345203	1312077	2011472	1451235	1210227	3338018	2289144	6737104	761381	484393
S039	QC009a	S039_QC009a_QC_NA_NA_NA_1_3	QC	1740044	1409843	1090420	279764	12093505	3516955	51688829	4978699	6396439	1815583	12040274	3262449	636623	1614040	658738	393734	314607	1198088	58937286	820532	3098479	6748239	7188324	6066009	2551815	6450803	1129268	605961	681996	432460	1120735	1911659	183812360	12356646	2468677	7992972	28103955	1186798	1951281	1453234	917051	3210810	2317504	6465017	38888	479106
S040	QC009b	S040_QC009b_QC_NA_NA_NA_1_3	QC	3006168	1490811	1226372	304634	13679089	3568665	57166391	6291357	6623683	1963951	12267286	3446367	646012	1741380	659880	451126	300552	1351330	60455874	2096262	3515775	7187921	7728588	6282153	4385035	8048527	1464050	605785	706350	487650	1113367	2113793	231755006	12906442	2872181	8297914	28586451	1437356	2071663	1449236	1503403	3465226	2260784	7009191	803029	489680
S041	QC010a	S041_QC010a_QC_NA_NA_NA_1_4	QC	3031529	1390006	1056487	249379	10884492	2848820	50610945	5763567	6342292	1741121	11577999	3208670	605314	1587027	621327	377426	292341	1121829	54129220	994589	3635896	6814754	7443833	6064378	1944951	6758714	1200914	559936	649445	422236	1265581	1814505	213269048	9980819	2658693	7770660	27712952	1083293	2255234	1378130	892679	2713780	2182995	6601050	858959	444793
S042	QC010b	S042_QC010b_QC_NA_NA_NA_1_4	QC	1714683	1510648	1260305	335019	14888102	4236800	58244275	5506489	6677830	1934986	12729561	3500146	639989	1768393	697291	467434	310591	1427589	65263940	1922205	2978358	7121406	7473079	6283784	4991899	7740616	1392404	651810	738901	497874	968521	2164408	202298318	15282269	2682165	8520226	28977454	1540861	1767710	1524340	1527775	3962256	2395293	6873158	855771	523993
S048	QC011a	S048_QC011a_QC_NA_NA_NA_1_4	QC	2373106	1450327	1158396	292199	12886297	3542810	54427610	5635028	6510061	1993194	12153780	3354408	42565	1677710	659309	422430	300554	1274709	59696580	1458397	3307127	6968080	7458456	6174081	3468425	7249665	1296659	605873	694173	460055	1117051	2059265	207783683	12631544	2670429	8145443	28345203	1312077	2011472	1451235	1210227	3338018	2289144	6737104	857365	484393
S053	QC012a	S053_QC012a_QC_NA_NA_NA_1_4	QC	2922975	1449333	1146692	278100	12137954	3475296	55232507	6085387	6502389	48038	12224081	3819504	836233	1703863	682576	383412	31772	1204312	59387949	1395448	3625522	6957888	7385224	6300199	3635068	7060521	1082091	619546	659696	478178	1105592	37873	210151875	12218083	2694481	7879324	29309582	1282833	1967690	1429446	1185570	2978329	2366741	7067897	895282	491924
S054	QC012b	S054_QC012b_QC_NA_NA_NA_1_4	QC	1823237	1451321	1170100	306298	13634640	3610324	53622713	5184669	6517733	39745	12083479	2889312	483734	1651557	636042	461448	288913	1345106	60005211	1521346	2988732	6978272	7531688	6047963	3301782	7438809	1511227	592200	728650	441932	1128510	31514	205415491	13045005	2646377	8411562	27380824	1341321	2055254	1473024	1234884	3697707	2211547	6406311	819448	476862
S055	QC013a	S055_QC013a_QC_NA_NA_NA_1_5	QC	3000279	1418632	1224194	283014	10159799	3326597	56656939	6659742	6303020	1953425	12486019	3327495	371456	1633774	662173	454663	287858	944142	49712177	2169533	4369518	6789162	7629964	6054625	4230542	7090965	1289539	586844	572536	455646	1109704	1846971	210669946	12170941	2637853	7852890	31136794	1377762	2108000	1508485	1539970	3822610	3538253	6486157	997771	457653
S056	QC013b	S056_QC013b_QC_NA_NA_NA_1_5	QC	1745933	1482022	1092598	301384	15612795	3759023	52198281	4610314	6717102	1826109	11821541	3381321	911179	1721646	656445	390197	304667	30699	69680983	747261	2244736	7146998	7286948	6293537	2706308	7408365	1303779	624902	815810	464464	1124398	2186469	204897420	13092147	2703005	8437996	25553612	1246392	1914944	1393985	880484	2853426	2609289	6988051	807641	511133
S062	QC014a	S062_QC014a_QC_NA_NA_NA_1_5	QC	2373106	1450327	1158396	292199	12886297	3542810	54427610	5635028	6510061	1889767	12153780	3354408	641318	1677710	659309	422430	296262	1524395	59696580	1458397	3307127	6968080	7458456	6174081	3468425	7249665	1296659	605873	694173	460055	1117051	25951	207783683	12631544	2670429	8145443	28345203	1312077	2011472	1451235	1210227	3338018	1867333	6737104	762317	484393
S067	QC015a	S067_QC015a_QC_NA_NA_NA_1_5	QC	2407177	1433279	1173975	306754	13151579	3619353	55615541	6118673	6715971	1943895	12797090	3368010	599054	1669502	620696	384339	287375	1512698	62110378	1530950	3064327	7119642	7533997	6265197	3299742	7532809	1307076	605550	634487	470319	1098739	2070335	213546573	13807536	2720854	7937538	27650517	1506768	2005576	1696808	1218253	3080732	1715422	6267296	31797	473190
S068	QC015b	S068_QC015b_QC_NA_NA_NA_1_5	QC	2339035	1467375	1142817	277644	12621015	3466267	53239679	5151383	6304151	1835639	11510470	3340806	683581	1685918	697922	460521	305150	1448168	57282782	1385844	3549927	6816518	7382915	6082965	3637108	6966521	1286242	606196	753859	449791	1135363	1947129	202020793	11455552	2620004	8353348	29039889	1117386	2017368	1205662	1202201	3595304	30903	7206912	859548	495596
S003	Control01	S003_Control01_Ct_NA_NA_NA_1_1	Blank	2912280	809733	946615	45050	37375	4140878	49947	25718	7542605	49127	11700327	5192932	988035	36399	200599	320289	280383	1462728	124681791	400225	29563	6768219	889082	6066397	2827878	1695181	1530521	525551	865910	30104	1284258	33386	77734361	16164184	2085839	8266562	21517184	1052775	1967621	1058648	913171	2440822	1445056	30312	39632	1205981
S015	Control02	S015_Control02_Ct_NA_NA_NA_1_2	Blank	2940590	1066932	986540	26127	43101	3397456	28122	48473	6964128	42985	11612911	3842540	943082	38037	104570	355647	283445	1180756	107674133	175848	49647	6108418	1456875	5532570	3000855	1487853	928302	533034	760134	48640	1063571	29362	74168452	16470000	2097908	7504041	22066681	1309450	1923443	1228201	1281062	3081800	1497180	43556	26786	1247513
S029	Control02	S029_Control02_Ct_NA_NA_NA_1_3	Blank	2336018	1097483	1009649	38791	33059	4021970	42579	29389	7160071	46379	11971099	3854000	1120811	32581	105283	392078	286854	1257289	117793684	213819	30182	6885572	800256	6065760	1789934	1467050	1192943	599483	825538	35932	813679	31447	83181508	16727841	2233127	7263100	25657564	1129709	1504951	1224706	672291	3113115	1697909	47629	35453	1309419
S043	Control02	S043_Control02_Ct_NA_NA_NA_1_4	Blank	35634	1292309	938344	44545	44430	3789173	47510	40615	7093995	50002	10184365	3956590	823075	27863	84772	46964	49337	1696724	140420096	338789	29603	7701362	947436	7082514	1511699	608695	1682224	558090	915680	31927	919922	34545	99771874	16913899	2426208	7186261	20723848	799145	1685474	1241133	353707	2580767	1406074	41331	37284	1323240
S057	Control05	S057_Control05_Ct_NA_NA_NA_1_5	Blank	34757	1248138	1092590	26146	30471	3642046	25595	28919	7571842	45257	11461359	3810702	1228997	34049	160019	40454	31858	1420599	111907031	26404	43524	6464209	942274	6018327	3227229	1793315	1234323	583615	718101	27803	1167769	41927	81214958	14046188	2231353	7928925	23393816	522276	1405823	1226558	1003021	3669921	2031134	27833	49553	1342566
[truncated: 467 more columns]
